# Supplementary material for: How do decision-makers use evidence in community health policy and financing decisions? A qualitative study and conceptual framework in four African countries
Source: Health Policy Plan. 2020 Jun 9;35(7):799–809. doi: 10.1093/heapol/czaa027 (PMC7487332; doi:10.1093/heapol/czaa027)
Supplement: czaa027_supplementary_data [file czaa027_supplementary_data.zip]

Archive with 3 entries (3 files):
- MKumar_suppl material_1_community health systems.pdf
- MKumar_suppl material_2_discussion guide_clean.docx
- MKumar_suppl material_3_codeframe.pdf
